# Supplementary material for: Identification of immunogenic HLA-A*02:01 epitopes associated with HCC for immunotherapy development
Source: Hepatol Commun. 2025 Feb 26;9(3):e0659. doi: 10.1097/HC9.0000000000000659 (PMC11868434; doi:10.1097/HC9.0000000000000659)
Supplement: Supplementary file 1 [file hc9-9-e0659-s001.xlsx]

## Sheet: Tissue-specific genes
	Supplementary table 1
	ID Gene	Gene symbol	Tissue of predominance	SNR	Percentage of activation in HCC
1	83983	TSSK6	testis	4.6	74.3
2	2719	GPC3	placenta	1.4	72.6
3	2491	CENPI	ESC	1.6	65.1
4	128229	TSACC	testis	6.4	64.2
5	100506637	PRKAR2A-AS1	testis	2.2	62
6	92312	MEX3A	ESC	2.3	61.4
7	102724368	LINC02585	testis	5.7	59.2
8	5460	POU5F1	ESC	3.1	59.2
9	220359	TIGD3	testis	2.2	56.7
10	115811	IQCD	testis	1.9	55.9
11	83943	IMMP2L	ESC	5.9	55.3
12	152877	FAM53A	testis	1.6	55.3
13	286151	FBXO43	testis	1.5	55
14	375189	PFN4	testis	5.1	54.2
15	89885	FATE1	testis	24.9	53.9
16	54821	ERCC6L	ESC	2	53.9
17	102724077	LINC01389	testis	1.5	53.9
18	90506	LRRC46	testis	1.3	53.4
19	6991	DYNLT2	testis	4.3	53.1
20	220136	CFAP53	testis	2	52.5
21	100133612	LINC01134	testis	3	52
22	54478	PIMREG	ESC	1.6	51.4
23	3327	HSP90AB3P	ESC	7.7	51.1
24	347517	RAB41	testis	2.1	50.8
25	153770	PLAC8L1	testis	3.6	50.3
26	148709	ACTG1P25	ESC	2.1	50
27	4100	MAGEA1	testis	32.5	49.7
28	101928295	LOC101928295	testis	12.5	49.2
29	340351	AGBL3	testis	2.3	48.9
30	51066	SSUH2	testis	2	48.3
31	724102	SNHG4	ESC	2.6	48
32	221421	RSPH9	testis	1.4	47.5
33	401720	FIGNL2	ESC	1.9	47.2
34	8344	H2BC6	ESC	1.5	47.2
35	642924	CIBAR1-DT	testis	4.2	46.4
36	100129722	STPG3-AS1	testis	1.6	46.4
37	374393	FAM111B	ESC	3.3	45.8
38	100505683	LINC01431	testis	1.9	45.5
39	653712	IFT122P3	testis	2.6	44.7
40	126248	WDR88	testis	4.3	44.4
41	170712	COX7B2	testis	22.9	43.6
42	140545	RNF32	testis	3.4	43.6
43	79741	CCDC7	testis	3.2	43.6
44	140846	FAM83C-AS1	testis	3.9	43
45	148229	ATP8B3	testis	2.2	43
46	283487	PRECSIT	placenta	1.8	42.5
47	6756	SSX1	testis	8.8	41.9
48	2116	ETV2	testis	3.9	41.6
49	51463	GPR89B	placenta	2.2	41.6
50	401022	HAGLR	testis	2	40.8
51	84222	TMEM191A	testis	4	40.5
52	101929626	LOC101929626	testis	2.2	40.5
53	387895	LINC00944	testis	2.4	40.2
54	51438	MAGEC2	testis	88.2	39.9
55	169436	STKLD1	testis	3.9	39.4
56	84226	SPATA31H1	testis	9.4	39.1
57	100128788	SRRM2-AS1	testis	4.8	39.1
58	3305	HSPA1L	testis	3.1	38.6
59	391634	HSP90AB2P	ESC	18.4	37.7
60	441476	STPG3	testis	3.2	37.2
61	107986980	LINC02055	testis	5.7	36.9
62	103091865	BRWD1-AS2	testis	4.2	36.9
63	174	AFP	ESC	2.4	36.9
64	80705	TSGA10	testis	1.9	36.9
65	105374676	LINC02241	testis	167.6	36.6
66	200030	NBPF11	placenta	3.1	36.6
67	51533	PHF7	testis	4.8	36.3
68	6997	CRIPTO	ESC	3	36
69	221481	ARMC12	testis	1.7	35.8
70	101559451	PELP1-DT	testis	1.6	35.8
71	101927334	LINC02127	testis	19.3	34.9
72	11077	HSF2BP	testis	3	34.9
73	158787	RIBC1	testis	3	34.9
74	92346	C1orf105	testis	2.1	34.9
75	101928530	CHFR-DT	testis	1.8	34.9
76	101928775	LOC101928775	testis	14.9	34.6
77	340390	WDR97	testis	1.6	34.6
78	4102	MAGEA3	testis	13.8	34.1
79	401236	STMND1	testis	2.2	34.1
80	3352	HTR1D	ESC	1.3	34.1
81	138009	DCAF4L2	testis	191.6	33.8
82	105377424	LINC02377	testis	119.3	33
83	399693	CCDC187	testis	3.3	33
84	54760	PCSK4	testis	1.7	32.7
85	146279	TEKT5	testis	13.1	32.4
86	105371609	LINC01681	testis	12.5	32.1
87	23532	PRAME	testis	3.9	32.1
88	441775	RPL18P13	testis	11.2	31.8
89	4105	MAGEA6	testis	10.2	31.3
90	126006	PCP2	testis	3.1	31.3
91	338005	LINC00221	placenta, testis	22.5	30.7
92	26261	FBXO24	testis	7.6	30.7
93	100505975	ENO1-AS1	testis	3.1	30.7
94	135886	TMEM270	testis	18.1	30.4
95	3904	LAIR2	placenta	1.9	30.4
96	170487	ACTL10	testis	4.2	30.2
97	246719	UBE2SP1	testis	2.5	30.2
98	100653233	MIR3147HG	testis	1.5	30.2
99	138649	ANKRD19P	testis	1.7	29.6
100	100287227	TIPARP-AS1	testis	4.2	29
101	100506827	LINC02475	testis	8	28.8
102	257044	CATSPERE	testis	3.4	28.8
103	100287482	SMKR1	testis	2.5	28.8
104	149643	SPATA45	testis	7.6	28.5
105	100507050	TPBGL	testis	2.1	28.5
106	51364	ZMYND10	testis	1.7	28.5
107	100506409	ELOVL2-AS1	testis	4.2	27.9
108	389652	ASNSP1	testis	27.9	27.6
109	84229	DRC7	testis	2.1	27.6
110	84944	MAEL	testis	5.1	26.8
111	101929215	THBS4-AS1	testis	2.1	26.8
112	643201	CEP192P1	testis	1.4	26.8
113	729789	RPS15P5	testis	6.6	26.5
114	146562	DNAAF8	testis	2.4	26.5
115	55811	ADCY10	testis	3	26.3
116	5047	PAEP	placenta	1.9	26.3
117	29122	PRSS50	testis	1.3	26
118	9947	MAGEC1	testis	191.1	25.7
119	347732	CATSPER3	testis	6.1	25.7
120	8350	H3C1	testis	1.7	25.7
121	4111	MAGEA12	testis	9.3	25.4
122	100507500	EGFR-AS1	placenta	3.1	25.4
123	154860	FEZF1-AS1	ESC	3	25.4
124	653464	SRGAP2C	placenta	3	25.4
125	26609	VCX	testis	28.7	25.1
126	23627	PRND	testis	5.6	25.1
127	2925	GRPR	ESC	2.6	25.1
128	100170229	SRRM5	testis	4.3	24.9
129	163747	CIMAP2	testis	1.5	24.9
130	55231	CCDC87	testis	7.4	24.6
131	80312	TET1	ESC	3.2	24.6
132	22844	FRMPD1	testis	2.1	24.6
133	133874	C5orf58	testis	2.7	24.3
134	221424	LRRC73	testis	2.2	24.3
135	149837	LINC00654	testis	1.9	24.3
136	27120	DKKL1	testis	14.1	24
137	93650	ACP4	testis	4.9	24
138	83449	PMFBP1	testis	4	24
139	64799	IQCH	testis	1.9	24
140	79841	AGBL2	testis	1.5	24
141	27127	SMC1B	testis	19.1	23.7
142	102725045	NOVA1-DT	testis	6.1	23.7
143	85478	CCDC65	testis	1.5	23.7
144	441058	LINC01667	testis	8	23.5
145	90737	PAGE5	testis	7.6	23.5
146	550631	CCDC157	testis	2.1	23.5
147	157855	KCNU1	testis	21.8	23.2
148	4113	MAGEB2	testis	10.1	23.2
149	121643	FOXN4	testis	8	23.2
150	574432	IBA57-DT	testis	3.5	23.2
151	388965	FUNDC2P2	testis	67.3	22.9
152	84215	ZNF541	testis	3.8	22.9
153	84989	JMJD1C-AS1	testis	3.6	22.9
154	105374177	LINC02029	testis	3	22.9
155	10517	FBXW10	testis	5.1	22.6
156	100506113	UVRAG-DT	testis	3.8	22.6
157	102800310	HAGLROS	testis	1.8	22.6
158	100289187	TMEM225B	testis	3.8	22.4
159	11131	CAPN11	testis	2.5	22.4
160	2187	FANCB	ESC	1.9	22.4
161	105375261	H2AZ2-DT	testis	3.5	22.1
162	375686	SPATC1	testis	3.3	22.1
163	256309	CCDC110	testis	2.7	22.1
164	401014	TEX41	testis	2.7	22.1
165	158067	AK8	testis	1.5	22.1
166	23546	SYNGR4	testis	11	21.8
167	387990	TOMM20L	testis	5.8	21.8
168	113540	CMTM1	testis	2.7	21.8
169	8712	PAGE1	testis	125	21.5
170	440356	CDIPTOSP	testis	6.3	21.5
171	57529	RTL9	testis	6.3	21.5
172	107985353	ACBD3-AS1	placenta	3.8	21.5
173	101927828	OVOL1-AS1	testis	1.6	21.2
174	100885781	LINC00348	testis	10.4	21
175	268	AMH	testis	1.1	21
176	100506681	JARID2-AS1	testis	5.3	20.7
177	101927974	CBLL1-AS1	testis	3.4	20.7
178	84467	FBN3	ESC	2.8	20.7
179	441394	SUGT1P1	testis	2.6	20.7
180	105375095	GCLC-AS1	testis	2.3	20.7
181	51214	IGF2-AS	placenta	2.1	20.7
182	56659	KCNK13	testis	2.3	20.4
183	101927420	DMTF1-AS1	testis	3	20.1
184	100421746	LOC100421746	testis	14.6	19.8
185	81569	ACTL8	testis	5.5	19.8
186	647310	TEX22	testis	4.2	19.8
187	101929441	ERLNC1	testis	1.7	19.8
188	171222	UBE2L5	testis	17.8	19.6
189	347442	DCAF8L2	testis	40.4	19.3
190	347744	C6orf52	testis	2.4	19.3
191	2661	GDF9	testis	2.3	19.3
192	105371919	LINC01977	testis	1.7	19.3
193	101929080	LINC02292	testis	5.6	19
194	140836	BANF2	testis	4.9	19
195	284656	EPHA10	testis	2.8	19
196	100130933	SMIM6	testis	2.7	18.7
197	84225	ZMYND15	testis	1.8	18.7
198	128853	DUSP15	testis	1.6	18.7
199	387319	H2AC2P	testis	22.6	18.4
200	220032	GDPD4	testis	7.5	18.4
201	49	ACR	testis	6.1	18.4
202	101929552	LOC101929552	testis	4.3	18.4
203	102724508	EFCAB13-DT	testis	1.8	18.4
204	284948	SH2D6	testis	1.6	18.4
205	317768	HOMER2P1	testis	27.5	18.2
206	101927989	ZNF516-AS1	testis	1.5	18.2
207	2792	GNGT1	placenta	6.8	17.9
208	149095	DCST1	testis	2	17.9
209	140801	RPL10L	testis	4.2	17.6
210	121793	TEX29	testis	3.7	17.6
211	84688	SPMIP6	testis	1.5	17.6
212	158800	RHOXF1	testis	1.5	17.6
213	51270	TFDP3	testis	42	17.3
214	168400	DDX53	testis	29.6	17.3
215	552853	NCRNA00250	testis	6.4	17.3
216	257236	CFAP184	testis	2.4	17.3
217	503569	RGMB-AS1	testis	2.4	17.3
218	285577	LINC01019	testis	64.5	17
219	376412	RNF126P1	testis	8.1	17
220	85417	CCNB3	testis	6.2	17
221	51233	DRICH1	testis	4.5	17
222	25975	EGFL6	placenta	1.3	17
223	100505826	STK4-DT	testis	6.7	16.8
224	101927323	PPP4R1-AS1	testis	5.3	16.8
225	105370888	TMEM202-AS1	testis	4.2	16.8
226	353299	RGSL1	testis	34.9	16.5
227	101927762	LARP4B-DT	testis	25.4	16.5
228	338761	C1QL4	testis	2.4	16.5
229	102216342	LINC01108	ESC	14.5	16.2
230	440905	FAR2P1	testis	2.2	16.2
231	100847004	MIR5188	testis	11.3	15.9
232	100129291	LOC100129291	testis	5.3	15.9
233	84519	ACRBP	testis	2.5	15.9
234	27156	RSPH14	testis	1.9	15.9
235	338002	LINC00524	testis	6.7	15.6
236	100874261	CCDC200	testis	3	15.6
237	94158	CDRT15P1	testis	2.9	15.6
238	100874214	TM4SF19-AS1	testis	2.5	15.6
239	645996	NAP1L6P	ESC	2.1	15.6
240	649395	YWHAEP1	testis	6	15.4
241	64064	OXCT2	testis	4.4	15.4
242	100188954	DNMBP-AS1	placenta	3.9	15.4
243	79370	BCL2L14	testis	3.1	15.4
244	29785	CYP2S1	ESC	1.6	15.4
245	346653	GARIN1A	testis	3	15.1
246	101928022	LINC01214	testis	2.6	15.1
247	101929397	LINC01518	testis	13.4	14.8
248	152015	ROPN1B	testis	3.8	14.8
249	100506581	C16orf95	testis	3.3	14.8
250	4922	NTS	ESC	1.7	14.8
251	134121	CFAP90	testis	1.2	14.8
252	102724917	LINC02327	testis	7.6	14.5
253	102724601	RABGAP1L-DT	testis	2	14.5
254	105369490	LINC02550	testis	1.7	14.5
255	100506272	LINC02492	testis	103.1	14.2
256	101927895	EMC1-AS1	placenta	3.9	14.2
257	414061	DNAJB3	testis	13.1	14
258	400629	TEX19	testis	9.6	14
259	203569	PAGE2	testis	8.5	14
260	653566	SPCS2P4	ESC	6.2	14
261	5618	PRLR	placenta	2.3	14
262	389860	PAGE2B	testis	2.2	14
263	105371416	LINC02166	testis	1.7	14
264	57116	ZNF695	ESC	4.4	13.7
265	106480253	KLF2P1	testis	2.9	13.7
266	101928601	MEI4	testis	1.3	13.7
267	138240	C9orf57	testis	39.3	13.4
268	441161	OOEP	testis	5.6	13.4
269	151647	TAFA4	ESC	2.9	13.4
270	170679	PSORS1C1	testis	1.7	13.4
271	2520	GAST	placenta	1.6	13.4
272	25790	CFAP45	testis	1.3	13.4
273	100996671	LOC100996671	testis	71.9	13.1
274	101929660	LINC02109	testis	29.5	13.1
275	146771	TCAM1P	testis	10.9	13.1
276	644186	SYCE3	testis	8.4	13.1
277	101927702	LOC101927702	testis	5.7	13.1
278	729447	GAGE2A	testis	4.4	13.1
279	107984764	LINC02253	testis	4.1	13.1
280	83657	DYNLRB2	testis	2.3	13.1
281	84696	ABHD1	testis	5.2	12.8
282	94086	HSPB9	testis	4.1	12.8
283	150082	LCA5L	testis	2.9	12.8
284	100133991	MAP3K14-AS1	testis	2	12.8
285	254559	MIR9-3HG	testis	1.9	12.8
286	400643	LINC00668	testis	1.6	12.8
287	158055	C9orf163	testis	1.1	12.8
288	283854	CASC22	testis	17.6	12.6
289	1138	CHRNA5	ESC	1.8	12.6
290	149465	CFAP57	testis	1.4	12.6
291	106480993	RN7SL263P	ESC	20.1	12.3
292	4112	MAGEB1	testis	16.8	12.3
293	440699	LRRC52	testis	13.3	12.3
294	149685	ADIG	testis	9.1	12.3
295	54456	MOV10L1	testis	4.6	12.3
296	221400	TDRD6	testis	2.4	12.3
297	80726	IQCN	testis	2.1	12.3
298	388849	CCDC188	testis	1.3	12.3
299	90316	TGIF2LX	testis	341.7	12
300	148581	UBE2U	testis	10.6	12
301	143678	FREY1	testis	9.3	12
302	105375645	RBM12B-DT	testis	7.1	12
303	257313	UTS2B	testis	2.6	12
304	7278	TUBA3C	testis	26.1	11.7
305	203413	CT83	testis	11.4	11.7
306	54937	SOHLH2	testis	4	11.7
307	374877	SAXO5	testis	2.6	11.7
308	152206	CCDC13	testis	1.4	11.7
309	133482	SLCO6A1	testis	73.8	11.4
310	51481	VCX3A	testis	34.5	11.4
311	101927305	SNHG27	testis	24.1	11.4
312	101928244	TESC-AS1	testis	20.8	11.4
313	644191	RPS26P8	testis	10.8	11.4
314	280644	PSMD10P2	testis	8.9	11.4
315	541	ALDH7A1P1	testis	6.1	11.4
316	285593	LINC02995	testis	3.3	11.4
317	349152	DPY19L2P2	testis	2.4	11.4
318	1588	CYP19A1	placenta	2	11.4
319	80217	CFAP43	testis	1.2	11.4
320	102724698	LINC01905	testis	7.6	11.2
321	122945	NOXRED1	testis	3.3	11.2
322	388523	ZNF728	testis	3.3	11.2
323	50700	RDH8	testis	3	11.2
324	135138	PACRG	testis	2.3	11.2
325	200373	CFAP221	testis	1.6	11.2
326	200523	SPMIP9	testis	64.5	10.9
327	57096	RPGRIP1	testis	8	10.9
328	283129	MAJIN	testis	7.6	10.9
329	284680	SPATA46	testis	6.8	10.9
330	101290500	SNAP23P1	testis	4.2	10.9
331	105372352	UQCRFS1-DT	testis	3.3	10.9
332	402573	SPACDR	testis	3.1	10.9
333	3640	INSL3	testis	2.9	10.9
334	112714	TUBA3E	testis	2.3	10.9
335	25876	SPEF1	testis	1.4	10.9
336	8277	TKTL1	testis	4.4	10.6
337	140686	WFDC3	testis	1.9	10.6
338	255025	LINC00879	testis	307.2	10.3
339	105375401	TFPI2-DT	placenta	20.9	10.3
340	93661	CAPZA3	testis	9.4	10.3
341	54457	TAF7L	testis	8.1	10.3
342	107985092	ARHGAP29-AS1	testis	7.3	10.3
343	56163	RNF17	testis	7.3	10.3
344	100862704	RB1-DT	testis	4	10.3
345	23632	CA14	ESC	2.7	10.3
346	151242	PPP1R1C	testis	1.8	10.3
347	101929011	LINC02702	testis	16.5	10.1
348	140290	TCP10L	testis	7	10.1
349	646019	CBY3	testis	6.4	10.1
350	102724890	LINC02293	testis	5.8	10.1
351	388799	FAM209B	testis	3.5	10.1
352	728586	CCDC192	testis	2.9	10.1
353	145376	PPP1R36	testis	2.2	10.1
354	100132147	LINC01783	testis	1.8	10.1
355	83538	ODAD4	testis	1.5	10.1
356	402562	HNRNPA1P8	testis	19.2	9.8
357	7141	TNP1	testis	16.5	9.8
358	100507489	LINC01277	testis	5.3	9.8
359	728841	NBPF8	placenta	3	9.8
360	283673	EWSAT1	testis	2.3	9.8
361	123872	DNAAF1	testis	1.3	9.8
362	101927418	LOC101927418	testis	4	9.5
363	10942	PRSS21	testis	2.9	9.5
364	644890	MEIG1	testis	2.8	9.5
365	105371184	STUB1-DT	testis	2.7	9.5
366	728229	TMEM191B	testis	2.5	9.5
367	389668	XKR9	testis	2.1	9.5
368	152110	NEK10	testis	2	9.5
369	57105	CYSLTR2	placenta	1.9	9.5
370	201625	DNAH12	testis	1.5	9.5
371	344657	LRRIQ4	testis	7.1	9.2
372	339965	CCDC158	testis	6.8	9.2
373	285429	DCAF4L1	testis	5.4	9.2
374	346085	GAPDHP72	testis	4.7	9.2
375	100289509	KCNIP2-AS1	testis	4	9.2
376	100874071	USP12-DT	testis	2.9	9.2
377	151174	LINC02610	testis	2.7	9.2
378	163589	TDRD5	testis	2.4	9.2
379	101928015	LINC01985	testis	2	9.2
380	101927729	LINC02322	testis	33.8	8.9
381	84070	FAM186B	testis	12.4	8.9
382	646268	LINC01704	testis	10.9	8.9
383	220115	TPTE2P3	testis	6.7	8.9
384	266971	PIPSL	testis	5.2	8.9
385	101929780	NBPF25P	placenta	3.1	8.9
386	79981	FRMD1	testis	2.4	8.9
387	128153	SPATA17	testis	1.8	8.9
388	646864	ZNF723	testis	39	8.7
389	440900	LINC01191	testis	13.4	8.7
390	26070	MYRF-AS1	testis	12.9	8.7
391	257169	C9orf43	testis	4.7	8.7
392	166979	CDC20B	testis	3.8	8.7
393	84217	ZMYND12	testis	1.9	8.7
394	122258	SPACA7	testis	90.3	8.4
395	164127	CCDC185	testis	68.1	8.4
396	220082	CBY2	testis	29.5	8.4
397	128817	CSTL1	testis	17.3	8.4
398	150280	HORMAD2	testis	10.1	8.4
399	60676	PAPPA2	placenta	3.2	8.4
400	84689	MS4A14	testis	2.3	8.4
401	93233	ODAD1	testis	1.2	8.4
402	101927683	LINC01744	testis	46.9	8.1
403	100289211	LINC00624	testis	19	8.1
404	284801	MIR663AHG	testis	7.9	8.1
405	100131378	C11orf91	testis	4.4	8.1
406	143630	UBQLNL	testis	4	8.1
407	4435	CITED1	testis	3.9	8.1
408	7180	CRISP2	testis	3.7	8.1
409	285389	LINC02028	testis	3	8.1
410	440050	KRTAP5-7	testis	2.9	8.1
411	8708	B3GALT1	ESC	1.6	8.1
412	102724246	TTC39C-AS1	testis	1.6	8.1
413	647215	MROH3P	testis	1.3	8.1
414	105374524	LOC105374524	testis	46.8	7.8
415	84528	RHOXF2	testis	13.6	7.8
416	100506797	THORLNC	testis	9.9	7.8
417	11172	INSL6	testis	9.2	7.8
418	199720	GGN	testis	7.3	7.8
419	79024	SMIM2	testis	6.1	7.8
420	83887	TTLL2	testis	5.2	7.8
421	399671	HEATR4	testis	4.6	7.8
422	198437	LKAAEAR1	testis	4	7.8
423	100506874	LINC00933	testis	1.9	7.8
424	54777	CFAP46	testis	1.8	7.8
425	352909	DNAAF3	testis	1.7	7.8
426	139189	DGKK	ESC	1.1	7.8
427	27019	DNAI1	testis	1.1	7.8
428	728505	WDR82P1	testis	58.6	7.5
429	102577426	LINC01962	testis	24.8	7.5
430	105371071	LINC02152	testis	20.5	7.5
431	100286922	LOC100286922	testis	17.1	7.5
432	101929511	LINC01970	testis	5.7	7.5
433	105370183	LINC00390	testis	5.6	7.5
434	574406	ADAMTSL4-AS1	placenta	4.6	7.5
435	144321	GLIPR1L2	testis	3	7.5
436	101928737	ZCCHC14-DT	testis	2.3	7.5
437	100133204	HSDL2-AS1	testis	2	7.5
438	341676	NEK5	testis	1.4	7.5
439	727964	C2orf69P1	testis	48.8	7.3
440	64396	GMCL2	testis	34.3	7.3
441	102723483	CSE1L-DT	testis	20.3	7.3
442	341567	H1-7	testis	12.5	7.3
443	100533619	TMPOP2	testis	12.5	7.3
444	10693	CCT6B	testis	4.1	7.3
445	100507651	LINC01606	testis	3.2	7.3
446	341019	DCDC1	testis	2.6	7.3
447	284451	CIMAP1D	testis	2.6	7.3
448	171482	FAM9A	testis	117.4	7
449	3948	LDHC	testis	14.1	7
450	203562	TMEM31	testis	8.4	7
451	103689917	LINC01337	testis	6.4	7
452	57828	CATSPERG	testis	5.3	7
453	729338	CETN4P	testis	2.7	7
454	284729	ESPNP	testis	1.5	7
455	3116	HLA-DPB2	ESC	1.3	7
456	139604	MAGEB16	testis	150.8	6.7
457	100128626	PPP1R2P10	testis	54.4	6.7
458	105372440	SMIM47	testis	30	6.7
459	347487	CXorf66	testis	21.8	6.7
460	256710	GLIPR1L1	testis	6.2	6.7
461	8747	ADAM21	testis	5.8	6.7
462	100506526	LINC03123	testis	4.9	6.7
463	200172	SLFNL1	testis	4.9	6.7
464	100420546	GTF2IP5	testis	4.3	6.7
465	101928689	LINC01424	testis	4.1	6.7
466	105369550	STT3A-AS1	testis	4	6.7
467	132946	ARL9	testis	3.4	6.7
468	203100	HTRA4	placenta	3.3	6.7
469	106478991	LINC00449	testis	2.5	6.7
470	100287362	PRSS46P	testis	1.9	6.7
471	105374149	LINC02046	testis	77.3	6.4
472	100419038	SNX18P26	testis	32	6.4
473	414157	C10orf62	testis	19.8	6.4
474	154150	HDGFL1	testis	18.5	6.4
475	100533790	LRRC37A9P	testis	13.4	6.4
476	643550	RPL12P33	testis	10.6	6.4
477	60385	TSKS	testis	7.4	6.4
478	147872	KASH5	testis	7.2	6.4
479	1630	DCC	testis	6.8	6.4
480	101928720	LINC01509	testis	5.3	6.4
481	162517	FBXO39	testis	5.1	6.4
482	284525	SLC9C2	testis	3.5	6.4
483	374308	PTCHD3	testis	2.9	6.4
484	2970	GTF2IP1	placenta	2.4	6.4
485	161502	CFAP161	testis	1.1	6.4
486	10214	SSX3	testis	42.9	6.2
487	101929464	PHC2-AS1	testis	18	6.2
488	124149	ANKRD26P1	testis	7.4	6.2
489	101930452	LINC02367	testis	5.4	6.2
490	100130548	LOC100130548	testis	5.2	6.2
491	100505547	LINC01208	testis	4.4	6.2
492	101409257	EZR-AS1	placenta	3.7	6.2
493	56155	TEX14	testis	3.7	6.2
494	107546764	LINC01976	testis	3.2	6.2
495	729522	AACSP1	testis	2.9	6.2
496	6795	AURKC	testis	2.8	6.2
497	101928371	LOC101928371	placenta	2.5	6.2
498	100271702	LINC00940	testis	2.4	6.2
499	101927587	LINC01725	testis	2.1	6.2
500	8632	DNAH17	testis	1.8	6.2
501	10734	STAG3	testis	1.4	6.2
502	26137	ZBTB20	testis	1.4	6.2
503	106479938	RNU6-1342P	ESC	1172.1	5.9
504	728695	SPANXB1	testis	40.3	5.9
505	7179	TPTE	testis	21.7	5.9
506	644669	LOC644669	testis	20.4	5.9
507	425054	VCX3B	testis	16.7	5.9
508	378925	RNF148	testis	16.3	5.9
509	9074	CLDN6	ESC	13.8	5.9
510	56164	STK31	testis	10.4	5.9
511	200159	SPMIP3	testis	8.7	5.9
512	100130967	LINC02901	testis	8.6	5.9
513	143241	DYDC1	testis	5.5	5.9
514	144486	CEP83-DT	testis	5.2	5.9
515	257101	ZNF683	testis	4.6	5.9
516	117144	CATSPER1	testis	3.3	5.9
517	170692	ADAMTS18	placenta	3	5.9
518	129881	CFAP210	testis	2.7	5.9
519	340393	TMEM249	testis	2.6	5.9
520	220416	LRRC63	testis	2.3	5.9
521	768097	HAR1B	testis	1.5	5.9
522	100132417	FCGR1CP	placenta	1.4	5.9
523	4325	MMP16	ESC	1.4	5.9
524	56891	LGALS14	placenta	1.3	5.9
525	119180	LYZL2	testis	109.2	5.6
526	51213	LUZP4	testis	57.8	5.6
527	728509	RPS19P7	testis	17.8	5.6
528	56311	ANKRD7	testis	13.7	5.6
529	727940	RHOXF2B	testis	12.6	5.6
530	93979	CPA5	testis	8.1	5.6
531	348840	ANKRD18DP	testis	6.3	5.6
532	101928603	ARMH2	testis	5.9	5.6
533	145501	ISM2	placenta	5.4	5.6
534	400058	MKRN9P	testis	4.9	5.6
535	2543	GAGE1	testis	4.7	5.6
536	283856	GNAO1-DT	testis	3.8	5.6
537	346288	SEPTIN14	testis	3.6	5.6
538	100132677	BSN-DT	testis	3.2	5.6
539	415056	CNTFR-AS1	testis	3.2	5.6
540	160140	C11orf65	testis	2.7	5.6
541	119437	CTAGE7P	testis	2.6	5.6
542	222698	NKAPL	testis	2.5	5.6
543	100996939	PYURF	placenta	2.5	5.6
544	9940	DLEC1	testis	2.1	5.6
545	652972	LRRC37A5P	testis	1.7	5.6
546	55511	SAGE1	testis	53.5	5.3
547	676	BRDT	testis	19.1	5.3
548	101927129	LINC01580	testis	18.1	5.3
549	284649	SMG7-AS1	testis	8.6	5.3
550	100271566	RPS20P35	testis	7.1	5.3
551	101928846	HIPK1-AS1	testis	3.9	5.3
552	23752	TSSK1A	testis	3.9	5.3
553	285220	EPHA6	testis	3.4	5.3
554	100873974	KCNC4-DT	testis	2.7	5.3
555	122402	TDRD9	testis	1.7	5.3
556	114827	FHAD1	testis	1.6	5.3
557	84569	LYZL1	testis	78.3	5
558	158809	MAGEB6	testis	73	5
559	102724589	LINC02626	testis	19.5	5
560	221613	H2AC1	testis	14.9	5
561	102723640	LINC02259	testis	12.4	5
562	105374758	C2orf74-AS1	testis	10.6	5
563	101928142	AADACL2-AS1	testis	8.2	5
564	105377849	FAM135A-AS1	testis	8	5
565	56165	TDRD1	testis	7.3	5
566	105370683	LINC00677	testis	4.3	5
567	646168	LRRC77P	testis	3.6	5
568	100506555	NECTIN3-AS1	testis	3.4	5
569	284359	IZUMO1	testis	2.8	5
570	158798	AKAP14	testis	2.7	5
571	10737	RFPL3S	testis	2.7	5
572	389170	LEKR1	testis	2.3	5
573	105369306	LOC105369306	ESC	2	5
574	158830	CXorf65	testis	1.8	5
575	339766	MROH2A	testis	1.8	5
576	5553	PRG2	placenta	1.5	5
577	284365	LINC01869	testis	1.4	5
578	1050	CEBPA	placenta	3.1	4.8
579	100507633	TNKS2-DT	testis	2.8	4.8
580	1768	DNAH6	testis	2.6	4.8
581	6043	SNORA63	ESC	2.4	4.8
582	653145	ANXA8	placenta	2.1	4.8
583	105379194	CTNNA1-AS1	testis	2	4.8
584	643037	C11orf97	testis	1.5	4.8
585	133558	MROH2B	testis	38.2	4.5
586	3283	HSD3B1	placenta	4.3	4.5
587	170626	XAGE3	placenta	9.2	4.2
588	83639	TEX101	testis	7.7	4.2
589	643770	LINC02453	testis	2.6	4.2
590	145645	TERB2	testis	18.5	3.9
591	120935	CCDC38	testis	4.4	3.9
592	154092	LINC01010	testis	3.8	3.9
593	388701	CFAP141	testis	1.6	3.9
594	253665	ELOBP2	testis	44	3.6
595	84953	MICALCL	testis	1.3	3.6
596	105371620	RC3H1-DT	testis	7.3	3.4
597	5024	P2RX3	testis	4.3	3.4
598	146225	CMTM2	testis	1.6	3.4
599	374	AREG	placenta	1.4	3.4
600	84983	FAM222A-AS1	testis	2.3	3.1
601	55889	GOLGA6B	testis	6.7	2.8
602	107984958	DHCR24-DT	testis	1.9	2.2
603	221468	TMEM217	testis	2.2	2
604	8511	MMP23A	placenta	1.1	1.1
